# Supplementary material for: CREsted: modeling genomic and synthetic cell-type-specific enhancers across tissues and species
Source: Nat Methods. 2026 Apr 2;23(5):946–59. doi: 10.1038/s41592-026-03057-2 (PMC13167471; doi:10.1038/s41592-026-03057-2)
Supplement: Supplementary file 4 — Supplementary Table 1: Synthetic zebrafish enhancers. Supplementary Table 2: Key resource table. [file 41592_2026_3057_MOESM4_ESM.xlsx]

## Sheet: Supplementary Table 1
Name	Target	Enhancer sequence
E2	Cardiac muscle	ATATACCCTCTAGAGTCGAAtagggatcgaacatccaaggttctatttctaatacttatatattactgacaaaactcagttacttattaccagattaacccttcccactcaacttctgttgaatctgccagatgataggcatgtctattgtgaaagaaattatccacatacccgggtaatatagcaatgtctttgttgtgcccttggcagagataaagtccgacgcctggtatctgcggctgaatgtatgataagtggtaagtactgcctaagtgttggggagttctaaaaatagatacatcaagtgctacggtatgcgtgaaggttaggagatgtactcctgatgcattcacatataaatactagcaactaaataatgttggttccacgaacgggcac…
F2	Cardiac muscle	ATATACCCTCTAGAGTCGAAaaatcaagtatttggcctctccaatgttgtcctggccgagtttgtaagtttaatacgggtctaatagtggtcgtattccaaggcttaagactatcgtatgcttgtgtaacgaaatgtatccccgccttatcaccataagaaactctgagcgagctgcactagatgcgtcgacgtgtcacccgtttagataagtggtacatggccttgagtgccattgtgaaactatttccgagtaggctggagcacttgatcttgaataagcctgcgtccagagaattcttctatatcagtggcagtcacatatcaggtgacgtgacggcaacgatattatgccactctttctgccggagtttctctctgattcacaccgccggctctt…
G2	Cardiac muscle	ATATACCCTCTAGAGTCGAAgacatggcatgtaaagaaacttaaaacatatcgaaaacggagtttaattccgtaacatggtgatattgaaatgctagcaatcagtataaaatcgatgttaaggcggaataatcacctggtcgctaaacctctagactatttccatatttactacagctcacaaattctgtcaacgcgcgctctccgcctggtggattcatatagaccggatgataagtggcactcggacacttaagaatgtcttgtcagctcctgatatagtgtagcgactcagtgataacattcctcgctccaagggcgcgcgcagtcgcgactaagggttctataatggaaaccctatctgtcattggtttatcgattactataatgactggtacag…
A3	cardiac.5/somatic1	ATATACCCTCTAGAGTCGAAaaagccagatcagcagaaggtgtaacctcaaaaaatctgggcaggtcgtatggcacctccctgtggaaagttactgatatcatgttttataatctttaacttagttacaactttatactttctgccgttctgttaaaatgacccttccattctttcgaacaagtattgttagatctgtaatgcacaagttctgggccctcataagggtactaagtagatgacgtaaaacttaattcttatccagcgatactcaggataatgctgtccagttatagttgtgctagattggactaaaccaggctctgcctactattttgagcagctacaagtgttatcagttcaaattaccgcctatttatagcatgcagcagcatactta…
B3	cardiac.5/somatic1	ATATACCCTCTAGAGTCGAAtccttaaactcttattaacagaattgaagtgttcttcgatttcatcaagtataccttatttaaaaatgattggtaagtgacatatgttctagacgcatacccattgtgatttcgagcctgtttgcagatcttaagtacaaactacgtatgaaaaaagttacgcggccccagcaatgatcttgatctctctaatacaagtaagggcggttcccgccatgcagttgctcggataggcgggttgaaaggcccagggtggaatctgggagtctaaatatagcacacgtgtgacgcatacctccaagcactataagtggcacaggcgtgtgtgaacctattgcttatctaattctcaaagctacaatagacttatactcgcaag…
H2	cardiac.5/somatic1	ATATACCCTCTAGAGTCGAActtttcagtgggcgggcccacatatcgtagacaaattaacgtatatttcaaaggcagattaccgcaaatcgtgaacaacggttattctcaggatttcgccgaccacaagagtggtagcgttggtttctatcccgtctgattccctataccgcattcccaggaatctgaagtgactagagtgccgagtgcataggaaatacttagcatgtccccaaagaacatagatagccccgctatttatagcagttaaggcagcttggaatgtagtttatctttagctcaggcttgttatataaccaatatatctacattatacctgttcagtataaggagttaatgatatgagtatgtgaatgatcagtcggatcctagttatgta…
D1	cardiac1/somatic.5	ATATACCCTCTAGAGTCGAAgtgatgctatggggtaattatctaatttcattatgatacttgctgctactagtggtatcaggttcgcacatacttatgcctaaacaggagggtggaggtgtataaagccttgtgccgatctcttttgttcaatttcatacttatacaggccatcctaagaacaatgtatgaggggttcaaggactacattctacaggtcatatcagtcattcctggccgctagatgtcactaaatttagcaccctcagcattcctctcttagacagctgggcatctcatatttccctgctaaagagcagtctttggcaaatggtaatacatataaataactgaatttatattaagaatattgactctgattaacgttattaagcaacgt…
E1	cardiac1/somatic.5	ATATACCCTCTAGAGTCGAAaaactttcgaggatgtccaaattcgtatgagagtggtagctaggcaaaaatgggaggtaattactatttttggaatagcaagacgagatattattaaacccatctggaagagtggttaattatttatatccactacagtcactatctgtgcgtcgcccaccgagcgtcgggttactggtgccatatttggacagctgcgctatcagcgtgagaggggggaggtttcccacactgtttgctgtggccttggttgcccggggatgtttgtggtgtcacataggtgtgtgctgccatctgcactcccatcggatctgacatgtacgcatttgtggcatgaataccataagtttaagctatttacttagaatagtatattgtc…
F1	cardiac1/somatic.5	ATATACCCTCTAGAGTCGAAatttcaccttaaacgttatcactaaatgggagctccaataattctgacaatatttggaaacttaacttttgcttagtggtctggaataagaggggtttacgcaagtctttcactgagggttctgccatatgtattctattctccacactaaacacgtgtttctctcattgacatacagtacggaagcgtaatgacgtagaatggctcaaggctagaagagccacctaagaggtaatacgaccttaggtctaaagcacatggctcacacttgtcgacagctgtcatcgtcctaacagagccatgctattttaagtgactaaagccggcgtcctcatcggccagcttacagttatcattgtcctgtacttattgttgaggt…
A2	cardiac1/somatic1	ATATACCCTCTAGAGTCGAAcctatgtacgtagacacatatgatgatcctctttttgtttgaaagtgccatggtattattatctaaattccccaacagcccacttaactcgaaaaaagacaaggtcaaggtcatcagatctattttggtacttagggcaccacttctgttacagagacgtactggcattctgcagtgtaactcgaagggtataggaatgttgagtatgagtgggtccaaaaggtcaaactctgtgaagagttcttaaataccaatactaatcttagcactattaaaagtcctgagtccattgcacaaagatcctataaaccaatcatggcgttgcacctaggaacgtagtagtccaatcaacgtattcaacgtagaaagataaggaaag…
G1	cardiac1/somatic1	ATATACCCTCTAGAGTCGAAattgtggtttgccgccacttcgtagatagtagttcctaattgcgcttcgaattctttttaaagcccggttgctcaagaatcctttatacaccacgtgcggtttcctatctgggacaacaatctcctttaggagtgcgttcaatcacttggagagctatacatagcacactatttctggctgttacagataggaattcgatctcttgttccagaaatagaaagaccgccataaattcctgtgtcactacagaagaaacttagctttttgacaatttggaaatcctttgtagtaattgatcggaggagcttatgactgaagaggtttttccaagcagaatgtacccacgaggggcttattggaattctgggcggagcttag…
H1	cardiac1/somatic1	ATATACCCTCTAGAGTCGAAatccctccattacttacactatgggtcaactactccatggccactgttctaccgtctctatcaacttccggttacccccacatccaacattccatttggtcactaagcattcatgggggagaagggactgtcctaggcatccacttgagccaaagttgcatacttagcattgcaggaatagacctttgcggcacacgagactgcataccctgcacatactaagccacccaagatactatttatagcgcagtccagaggcgctgatatgctactacaaaaaaaccctgactttccgtcaacatggctggcatcttacatatgaaatcaatttattaagtataaggtggaagtaccaagatatctgggaatctaaccagct…
A1	Endothelium	ATATACCCTCTAGAGTCGAAcggaagcgtgagagtacacccgtagggcaatatttaactatcctccactgagatctttagaaatcgtgatatactctgcagacacgaggcacctgtgcagctcgtccgccgcccctatttcgaactgaacccataacttttctcaacccccattgttccaacagagtgcacgtcaacgcttttcctgttaggcccgtaactccattgttcagcaccttaacttcccaacaggatgttattgtagcccagccatttccttgatatcctatcacgtgacaccaacacttccaaacccctggtgtatgtaacctctgtacaagtggccgggttttccatgtcgtcaaactggagatccggaaaccgtaagcctaaaatatta…
B1	Endothelium	ATATACCCTCTAGAGTCGAActtaacttctccaattcaatttctgattactttgcagtgctaagatactagacaatcattcataatggacgtaagattgtaatgtgccaaatcttctcatcgatacctcagtaatttcgtgagattatatacctatgctcatcagtacaagaagtagtttagttcatgcagtaatcaaggaaatgtgagttcagatggcgtggcctgccggcgggggggcctccgtcggtagacactggagagaggaaatcctggatacaggaaacagccggcgagaacaatgcgtattcaggatgtattgttacatcaccgagggcatggggtcagctattcggagttttttgctttataaaatctatacatacataaaattccctta…
C1	Endothelium	ATATACCCTCTAGAGTCGAAacggggttaatgatgggaagtgcattaattatacgttcattgtggctggcattattgggatggaactttagaaatacaagagtacttttcgttacttcacatagcgtttgttatgtctaagttaacatcctcaatatgggcagctacggtttcgtttcgacgactcaatatcttatctttggtcccgcgtccggaccggtgcttttccattcaacctaaaaataaacaacacaggaaagccggttctcataccccatgatacaatggcaggaagaaggatgcaattgtgtgactggatctaggcaaacccaccttccttaaaacaaggaacttaaaacttcccaacatcctttcaaaaacgttcgcataaacgtttgac…
B2	Somatic muscle	ATATACCCTCTAGAGTCGAAatcataatcaagcacgttacactaatttggctccatgtcttaaaatacatcgagcattaaagttttctttgaattcgaaggatctttctttcggttacagtccttacctaaatgtatctaaagtttagaactagtttcagctttaaaagatccctctgttagtgttacatgttatgacagctgtcactgactgtcacccaataagagaatggccaataggcgacggtaatgagttagtttctccgactcttagaggagctattttcgctgtgtagtagcgcgtgcaggaatgtacagtaaagaattcatcaccacatggctcagctgtttctaagtttagtacatgacttttgcacattgctggaatgctctacgttag…
C2	Somatic muscle	ATATACCCTCTAGAGTCGAAggactacccctgagagttttacgccaatatgtatgcatagtaaaagtcgtctatatatttctgaacctcatttttattatagtagaactacctgtatcctccacaggggcccgtaggcgctaacttcaaacatttccacgcatcagcttggtgtcggatacaacaggtggtagagtcgtaaatagccttacttgtgaggtcagacgctgctcgacaggaataactcactaacaggtcaaatgcttcaaagagcgtatgtccctgatgggatgtaagattcgatccgggaaggctaggtaaaaatctaaacatgatgttgacctccaaaaccgttggataactagagtacagtagtttgcagacgtattacgtacgggta…
D2	Somatic muscle	ATATACCCTCTAGAGTCGAAtaaagtttaacctaatataaatctgtatattgattgacgttaattcgagatctagttaatataaattttaccttggattgtgtccaagtccttactagtctttcctgtatgacacacggcgaaacaagctctcaaccgttcactgtcatgcgccggtagctaaggagctacgttattctcacctgttcctttgatgggagttctacttgtccgtatcaattacgcgtatcgggttacaactatttcaaaccctctgacctttgagggacataccgtaggttaaatatactggtcactatttccgtaggcatgacctttcctctgacctcaaacatgagggcacaaactttcctgaattttacctcgctaggcgatacga…

## Sheet: Supplementary Table 2
RESOURCE TYPE	RESOURCE NAME	SOURCE	IDENTIFIER	NEW/REUSE	ADDITIONAL INFORMATION
Biological sample	HepG2	https://web.expasy.org/cellosaurus/CVCL_0027	RRID:CVCL_0027	REUSE
Biological sample	GM12878	https://web.expasy.org/cellosaurus/CVCL_7526	RRID:CVCL_7526	REUSE
Dataset	Mouse cortex dataset Zemke et al.	https://www.ncbi.nlm.nih.gov/geo/query/acc.cgi?acc=GSE229169	GSE229169	REUSE
Dataset	human PBMC dataset De Rop et al.	https://www.ncbi.nlm.nih.gov/geo/query/acc.cgi?acc=GSE194028	GSE194028	REUSE
Dataset	Zebrafish development dataset Sun et al.	https://www.ncbi.nlm.nih.gov/geo/query/acc.cgi?acc=GSE243256	GSE243256	REUSE
Dataset	Dataset of 100 enhancers tested in zebrafish Sun et al.	https://doi.org/10.1038/s41556-024-01449-0		REUSE	Supplementary table 6
Dataset	Mouse brain pseudobulk BigWig Zu et al.	http://catlas.org/renlab_downloads/wholemousebrain/bigwig_macs2/	GSE246791	REUSE
Dataset	PAX5 ChIP-seq B cells - peaks	https://www.encodeproject.org/files/ENCFF827VVQ/	ENCFF827VVQ	REUSE
Dataset	PAX5 ChIP-seq B cells - BigWig track	https://www.encodeproject.org/files/ENCFF914QGY/	ENCFF914QGY	REUSE
Dataset	EBF1 ChIP-seq B cells - peaks	https://www.encodeproject.org/files/ENCFF895MHN/	ENCFF895MHN	REUSE
Dataset	EBF1 ChIP-seq B cells - BigWig track	https://www.encodeproject.org/files/ENCFF810XRY/	ENCFF810XRY	REUSE
Dataset	POU2F2 ChIP-seq B cells - peaks	https://www.encodeproject.org/files/ENCFF934JFA/	ENCFF934JFA	REUSE
Dataset	POU2F2 ChIP-seq B cells - BigWig	https://www.encodeproject.org/files/ENCFF803HIP/	ENCFF803HIP	REUSE
Dataset	GATA3 ChIP-seq CD4+ T cells - peaks & BigWig	https://chip-atlas.org/view?id=SRX4705120	SRX4705120	REUSE
Dataset	RUNX1 ChIP-seq CD4+ T cells - peaks & BigWig	https://chip-atlas.org/view?id=SRX1492212	SRX1492212	REUSE
Dataset	ETS1 ChIP-seq CD4+ T cells - peaks & BigWig	https://chip-atlas.org/view?id=SRX015825	SRX015825	REUSE
Dataset	CEBPA ChIP-seq CD14+ monocytes - peaks & BigWig	https://chip-atlas.org/view?id=SRX097095	SRX097095	REUSE
Dataset	SPI1 ChIP-seq CD14+ monocytes - peaks & BigWig	https://chip-atlas.org/view?id=SRX4001818	SRX4001818	REUSE
Dataset	PAX5 ChIP-seq direct targets B cells	https://unibind.uio.no/factor/ENCSR000BHD.GM12878_female_B-cells_lymphoblastoid_cell_line.PAX5		REUSE
Dataset	EBF1 ChIP-seq direct targets B cells	https://unibind.uio.no/factor/ENCSR000DZQ.GM12878_female_B-cells_lymphoblastoid_cell_line.EBF1/		REUSE
Dataset	GATA3 ChIP-seq direct targets CD4+ T cells	https://unibind.uio.no/factor/GSE76181.Jurkat_T-cells.GATA3/		REUSE
Dataset	RUNX1 ChIP-seq direct targets CD4+ T cells	https://unibind.uio.no/factor/GSE76181.Jurkat_T-cells.RUNX1/		REUSE
Dataset	ETS1 ChIP-seq direct targets CD4+ T cells	https://unibind.uio.no/factor/EXP000299.Jurkat_E6_1_T-cells.ETS1/		REUSE
Dataset	CEBPA ChIP-seq direct targets CD14+ monocytes	https://unibind.uio.no/factor/EXP000946.U937_adult_acute_monocytic_leukemia.CEBPA/		REUSE
Dataset	SPI1 ChIP-seq direct targets CD14+ monocytes	https://unibind.uio.no/factor/EXP047756.MDMmonocyte_derived_macrophages.SPI1/		REUSE
Dataset	Human genome (hg38)	https://hgdownload.cse.ucsc.edu/goldenPath/hg38/bigZips/		REUSE
Dataset	Mouse genome (mm10)	https://hgdownload.cse.ucsc.edu/goldenPath/mm10/bigZips/		REUSE
Dataset	Zebrafish genome (danRer11)	https://hgdownload.cse.ucsc.edu/goldenPath/danRer11/bigZips/		REUSE
Dataset	OmniATAC A172	https://www.ncbi.nlm.nih.gov/geo/query/acc.cgi?acc=GSE292617	GSE292617	NEW
Dataset	OmniATAC M059J	https://www.ncbi.nlm.nih.gov/geo/query/acc.cgi?acc=GSE292617	GSE292617	NEW
Dataset	OmniATAC LN229	https://www.ncbi.nlm.nih.gov/geo/query/acc.cgi?acc=GSE292617	GSE292617	NEW
Dataset	Zebrafish enhancer reporter imaging data	https://www.ebi.ac.uk/biostudies/bioimages/studies/S-BIAD1962	10.6019/S-BIAD1962	NEW
Dataset	JASPAR	http://jaspar.genereg.net/	RRID:SCR_003030	REUSE
Experimental model: Cell line	A172 cell line	https://www.lgcstandards.com/GB/en/A-172-Glioblastoma-Human-Homo-sapiens-/p/ATCC-CRL-1620	ATCC: CRL-1620; RRID:CVCL_0131	REUSE
Experimental model: Cell line	M059J cell line	https://www.lgcstandards.com/GB/en/M059J-Malignant-Glioblastoma-Human-Homo-sapiens-/p/ATCC-CRL-2366	ATCC: CRL-2366; RRID:CVCL_0400	REUSE
Experimental model: Cell line	LN229 cell line	https://www.lgcstandards.com/GB/en/LN-229-Glioblastoma-Human-Homo-sapiens-/p/ATCC-CRL-2611	ATTC: CRL-2611; RRID:CVCL_0393	REUSE
Experimental model: Organism/strain	Zebrafish AB strain	https://zfin.org/ZDB-GENO-960809-7	RRID:ZFIN_ZDB-GENO-960809-7	REUSE
Other	BigWig file format	https://doi.org/10.1093/bioinformatics/btq351	RRID:SCR_007708	REUSE
Recombinant DNA	Tol2-ISceI-ZSP:EGFP;cryaa:mCherry-ISceI-Tol2	https://www.addgene.org/194518/	RRID:Addgene_194518	REUSE
Software/code	CREsted v. 1.4.0	https://pypi.org/project/crested/	RRID:SCR_026617	NEW
Software/code	pybigtools v. 0.2.0	https://pypi.org/project/pybigtools/	RRID:SCR_026627	REUSE
Software/code	ChromBPNet v.1.0	https://github.com/kundajelab/chrombpnet	RRID:SCR_024806	REUSE
Software/code	anndata v.0.11.3	https://pypi.org/project/anndata/	RRID:SCR_018209	REUSE
Software/code	Enformer	https://github.com/google-deepmind/deepmind-research/tree/master/enformer	RRID:SCR_024805	REUSE
Software/code	Borzoi	https://github.com/calico/borzoi	RRID:SCR_026619	REUSE
Software/code	Keras v.3.0	https://keras.io/	RRID:SCR_026159	REUSE
Software/code	TensorFlow v.2.19.0	https://www.tensorflow.org/	RRID:SCR_016345	REUSE
Software/code	PyTorch v.2.6.0	https://pytorch.org/	RRID:SCR_018536	REUSE
Software/code	tfmodisco-lite v.2.2.1	https://pypi.org/project/modisco-lite/	RRID:SCR_024811	REUSE
Software/code	tangermeme v.0.4.0	https://pypi.org/project/tangermeme/	RRID:SCR_026620	REUSE
Software/code	gReLU v. 1.0.3	https://pypi.org/project/gReLU/	RRID:SCR_026621	REUSE
Software/code	SnapATAC2 v. 2.6.4	https://pypi.org/project/snapatac2/	RRID:SCR_026622	REUSE
Software/code	Computational analysis for CREsted paper	https://zenodo.org/records/15111374	10.5281/zenodo.15111373	NEW
Software/code	Harmony v. 0.0.10	https://pypi.org/project/harmonypy/	RRID:SCR_022798	REUSE
Software/code	statsmodels v0.14.4	http://www.statsmodels.org/	RRID:SCR_016074	REUSE
Software/code	Scipy v1.16	http://www.scipy.org/	RRID:SCR_008058	REUSE
Software/code	Python Programming Language v3	http://www.python.org/	RRID:SCR_008394	REUSE
Software/code	NIS-Elements	https://www.nikoninstruments.com/Products/Software	RRID:SCR_014329	REUSE
Software/code	SCENIC+ v.1.0a	https://github.com/aertslab/scenicplus	RRID:SCR_026702	REUSE
Software/code	scatac_fragment_tools v.0.1.4	https://github.com/aertslab/scatac_fragment_tools	RRID:SCR_026713	REUSE
Software/code	TF-MInDi v.1.0.0	https://github.com/aertslab/TF-MInDi	RRID:SCR_027436	REUSE
Software/code	pycisTarget v1.1	https://github.com/aertslab/pycistarget	RRID:SCR_026626	REUSE
Software/code	memesuite-lite v.0.2	https://github.com/jmschrei/memesuite-lite	RRID:SCR_027429	REUSE
Software/code	scanpy v.1.11.4	https://github.com/theislab/scanpy	RRID:SCR_018139	REUSE
Software/code	pyChromVAR v.0.0.4	https://github.com/pinellolab/pychromVAR	RRID:SCR_027456	REUSE
Software/code	epiAneufinder v1.1.3	https://github.com/colomemaria/epiAneufinder	RRID:SCR_026269	REUSE
Software/code	HyenaDNA	https://github.com/HazyResearch/hyena-dna	RRID:SCR_027471	REUSE
Software/code	Nucleotide Transformer	https://github.com/instadeepai/nucleotide-transformer	RRID:SCR_027472	REUSE
Software/code	Transformers v.4.54.1	https://pypi.org/project/transformers/	RRID:SCR_027381	REUSE
Software/code	PyTorch Lightning v.2.5.2	https://lightning.ai/	RRID:SCR_027468	REUSE
Software/code	create_cisTarget_databases	https://github.com/aertslab/create_cisTarget_databases	RRID:SCR_027473	REUSE
Software/code	WiggleTools v.1.2.11	https://github.com/Ensembl/WiggleTools	RRID:SCR_001170	REUSE
Software/code	MACS v2 and v3	https://github.com/macs3-project/MACS	RRID:SCR_013291	REUSE
Software/code	pycisTopic v.2	https://github.com/aertslab/pycisTopic	RRID:SCR_026618	REUSE
Software/code	NGSCheckMate v.1.0.1	https://github.com/parklab/NGSCheckMate	RRID:SCR_022994	REUSE
